# Supplementary material for: Sequestration of RBM10 in Nuclear Bodies: Targeting Sequences and Biological Significance
Source: Int J Mol Sci. 2021 Sep 29;22(19):10526. doi: 10.3390/ijms221910526 (PMC8508765; doi:10.3390/ijms221910526)
Supplement: Supplementary file 1 [file ijms-22-10526-s001.zip]

Archive with 1 entries (1 files):
- ijms-1386103-supplementary.pdf
